# Supplementary material for: An Unusual Case of Listeria monocytogenes-Associated Rhombencephalitis Complicated by Brain Abscesses in Italy, 2024
Source: Infect Dis Rep. 2026 Jan 4;18(1):5. doi: 10.3390/idr18010005 (PMC12821487; doi:10.3390/idr18010005)
Supplement: Supplementary file 1 [file idr-18-00005-s001.zip]

Archive with 1 entries (1 files):
- idr-4014419-supplementary.pdf
